# Supplementary material for: WGCNA Identifies Translational and Proteasome-Ubiquitin Dysfunction in Rett Syndrome
Source: Int J Mol Sci. 2021 Sep 15;22(18):9954. doi: 10.3390/ijms22189954 (PMC8465861; doi:10.3390/ijms22189954)
Supplement: Supplementary file 1 [file ijms-22-09954-s001.zip]

Archive with 1 entries (1 files):
- ijms-1297897-supplementary.pdf
